# Supplementary material for: Whole Genome Sequencing Solves an Atypical Form of Bardet–Biedl Syndrome: Identification of Novel Pathogenic Variants of BBS9
Source: Int J Mol Sci. 2024 Jul 30;25(15):8313. doi: 10.3390/ijms25158313 (PMC11312707; doi:10.3390/ijms25158313)
Supplement: Supplementary file 1 [file ijms-25-08313-s001.zip]

Archive with 2 entries (2 files):
- Supplemental Table 1 wgs_vcf_metrics.xlsx
- Supplemental Table 2 clinical_review.xlsx
