# Supplementary material for: Whole Genome Sequencing Solves an Atypical Form of Bardet–Biedl Syndrome: Identification of Novel Pathogenic Variants of BBS9
Source: Int J Mol Sci. 2024 Jul 30;25(15):8313. doi: 10.3390/ijms25158313 (PMC11312707; doi:10.3390/ijms25158313)
Supplement: Supplementary file 1 [file ijms-25-08313-s001.zip › Supplemental Table 1 wgs_vcf_metrics.xlsx]

## Sheet: wgs_metrics
WGS Metrics
SAMPLE	MEAN_COVERAGE	SD_COVERAGE	MEDIAN_COVERAGE	PCT >1X	PCT >10X	PCT >20X
father	20.964	8.1133	21	0.97347	0.9358	0.60865
mother	20.145	7.6857	20	0.96745	0.94371	0.55118
prob	19.694	7.7726	20	0.97282	0.92655	0.52693
VCF Calling Metrics
SAMPLE	HET_HOMVAR_RATIO	TOTAL_SNPS	NUM_IN_DB_SNP	NOVEL_SNPS	PCT_DBSNP	TOTAL_INDELS	NOVEL_INDELS	PCT_DBSNP_INDELS
father	1.64017	3716426	3707518	8908	0.997603	713480	3918	0.994509
mother	1.68872	3702502	3694127	8375	0.997738	711968	3584	0.994966
prob	1.6675	3733826	3724820	9006	0.997588	725719	3753	0.994829
