# Supplementary material for: Whole Genome Sequencing Solves an Atypical Form of Bardet–Biedl Syndrome: Identification of Novel Pathogenic Variants of BBS9
Source: Int J Mol Sci. 2024 Jul 30;25(15):8313. doi: 10.3390/ijms25158313 (PMC11312707; doi:10.3390/ijms25158313)
Supplement: Supplementary file 1 [file ijms-25-08313-s001.zip › Supplemental Table 2 clinical_review.xlsx]

## Sheet: BBS9 clinical table
Case number																4
patient ID
Ref		PMID: 35222663	PMID: 35222663	PMID 36833331	PMID 36833331	PMID: 34692830	PMID: 33771153	PMID: 31294530	PMID: 31294530	PMID: 34212515	PMID 30614526	PMID:26518167	PMID:24849935	PMID: 16380913		Present study
Genetic
Method of variant detection (ES/GS)		ES/GS	ES/GS	ES/GS	ES/GS	ES	ES	ES	ES	ES/GS	ES/GS	ES	ES	ES/GS		WES/WGS
Gene		BBS9	BBS9	BBS9	BBS9	BBS9	BBS9	BBS9	BBS9	BBS9	BBS9	BBS9	BBS9	BBS9		BBS9
Transcript		NM_198428.3	NM_198428.3	NM_198428.3	NM_198428.3	NM_198428.3	NM_198428.3	NM_198428.3	NM_198428.3	NM_198428.3	NM_198428.3	NM_198428.3	NM_198428.3	NM_198428.3		NM_198428.3
Ref Genome		hg19	hg19	hg19	hg19	hg19	hg19	hg19	hg19	hg19	hg19	hg19	hg19	hg19		hg19
Variant(s)		[chr7:33427655, c.2014C>T, p.Gln672Ter] (homozygous)	[chr7:33303957- 33303958, c.673_674ins. p.Gln225GlnfsX10] (homozygous)	[chr7:33192423 C>T, c.223C>T,p.Arg75Ter] (homozygous) / rs775081992	[chr7:33192451 GA>G, c.254del, p.Lys85Serfs*39] (homozygous)	[chr7:33376150 C>T, c.1114C>T, p.Gln372*] (homozygous)	[chr7:33303986 TG>T, c.702+1del] (homozygous)	[chr7:33195284 TC>T, c.299del, p.Ser100Leufs*24] (homozygous)	[chr7:33195284 TC>T, c.299del, p.Ser100Leufs*24] (homozygous)	[chr7:33296850, c.445C>T, p.Arg149*, rs781174906] (homozygous)	[chr7:33312648, c.727G>A, p.Glu243Lys, rs1562917450] + [chr7:33423280, c.1792C>T, p.Arg598*, rs137852856]	[chr7:33185965 GAAATGGACAAGGT>G, c.104_112+4del (homozygous), rs869025208]	[chr7:33192464, c.263+1G>A (homozygous), rs137962929]	[chr7:33217182, c.421G>A, p.Gly141Arg (homozygous), rs137852857]		[chr7:33296950 G>C, c.545G>C, p.Gly182Ala_maternal, rs749030583] + [chr7:33348318-33349583del_paternal (del-1.2Kb, intragenic)]
Family/		.-	.-	V:02	IV:02	II-2	.-	FA	FB	.-	.-	.-	.-	.-		.-
Ethnicity/Nation		Iran	Iran	Pakistan	Pakistan	China	Pakistan	Pakistan	Pakistan	China	Caucasian	Caucasian	Iran	Caucasian		Italy
Inheritance mode		AR	AR	AR	AR	AR	AR	AR	AR	AR	AR	AR	AR	AR		AR
Parents’ consanguinity		Y	Y	Y	Y	N	Y	Y	Y	Y	N	NA	Y	N		N
Previous miscarriages		NA	NA	NA	NA	NA	N	NA	NA	Y	NA	NA	NA	NA		N
Other		.-	.-	.-	.-	.-	.-	.-	.-	male, decesed at 1 y	.-	.-	.-	.-		.-
Phenotype / Clinic
Subject		PT1	PT2	V:02	IV:02	II-2	PT1	IV−5	V−1	IV:2	d460	P13	41931	d460		BBS_OPBG_01
Gender		Male	Female	Male	Male	Male	Male	Male	Male	Male	NA	NA	Female	NA		Male
Age at last examination (Months/Years)		9	13	14	16	NA	12	10	24	17	NA	0 y /6 mo	NA	NA		18
Birth
Prenatal findings		NA	NA	NA	NA	NA	NA	NA	NA	Normal	Oligohydramnios, renal cysts	NA	NA	Oligohydramnios, renal cysts		Uneventful pregnancy
Growth
Weight at last investigation (kg/SD)		34	67	NA	NA	76	64	NA	NA	NA	NA	NA	NA	NA		57
Height at last investigation (cm/SD)		137	140	NA	NA	155	145.5	122	152.4	NA	NA	NA	NA	NA		167.8
BMI (kg/m2)		NA	NA	NA	NA	31.63	30.23	30.5	27.9	NA	NA	29.5	NA	NA		20.3
Major BBS features	HPO
Craniofacial dysmorphism	HP:0001999	Y, strabismus, long eyelashes, epicanthal folds, almond-shaped, palpebral fissures, down-slanting palpebral fissures, bi-temporal narrowing, palatal pits.	Y, strabismus, downslanting, palpebral fissures, bi-temporal narrowing	N	N	N	N	N	N	Y	N	N	Strabismus	N		N
Oro-dental abnormalities	HP:0000164	Y	N	NA	NA	N	N	N	N	N	N	NA	Y	N		N
Postaxial polydactyly (hands/feet)	HP:0010442	Y, bilateral upper and right lower limb	Y	Y	Y	Y, bilaterally	Y, bilaterally	Y, bilaterally	Y, hexadactyly of feet, hexadactyly of right, hand, syn‐heptadactyly of left hand	Y, bilateral hands and feet	Y, postaxial, feet bilateral	Y, postaxial	Y, postaxial, feet bilateral	Y, postaxial		Y, right foot
Truncal obesity	HP:0001513	Y	Y	Y		Y	Y	Y	Overweight	Y	N	Y	Y	NA		N
Retinitis Pigmentosa	HP:0000510	Y	Y	Y	Y	Y	Y	N	N	Y	NA	N	NA	Y		Y
Sight loss progressive	HP:0000505	NA	NA	NA	NA	NA	Y, night blindness	Y	Y	N	NA	N	Y	Y		Y
ERG / Neurophysiological assesment		NA	NA	NA	NA	NA	Y, absence of visual potentials and retinal responses	NA	NA	NA	NA	N	NA	NA		Reduced response amplitude densities in all rings of both eyes
Hypogonadism (in males) or genital abnormalities (in females)	HP:0000135	Y, hypogenitalism, microphallus	Y, hypogonadism	N	Y	N	N	NA	NA	N	N	N	NA	N		N
Renal anomalies	HP:0000077	N	N	N	N	N	N	N	Y	Y	Y, enlarged kidney	N	NA	NA		N
Hepatic abnormalities	HP:0031865	N	NA	NA	NA	N	N	Y, abnormal serum enzymes	Y, abnormal serum enzymes	Y	N	N	NA	N		N
Intellectual disability	HP:0001249	Y	Y	N	Y	Y	Y	Y	N	Y	N	N	Y	N		N
Developmental delay	HP:0012758	Y	Y	N	Y	Y	Y	Y	N	Y	N	N	Y	N		N
Mild hypertonia (especially lower limbs)	HP:0001276	N	NA	N	N	N	NA	N	N	NA	N	N	N	N		N
Behavioral abnormalities	HP:0000708	NA	NA	N	N	NA	N	Hyperactive	Lethargic	NA	NA	N	Y	NA		N
Ataxia/poor coordination	HP:0001251	N	Y	N	N	NA	N	N	N	N	NA	N	NA	NA		N
Endocrine features	HP:0000818	NA	NA	N	N	NA	NA	N	N	Hyperglycemia	NA	N	NA	NA		N
Diabetes mellitus	HP:0000819	N	N	N	N	N	NA	N	N	NA	NA	Y	NA	NA		N
Cardiovascular abnormality	HP:0001626	N	Cardiomegaly	NA	NA	NA	N		NA	N	NA	N	NA	NA		N
Laboratory findings	.-	NA	NA	NA	NA	NA	NA	Abnormal (high ALT/SGPT Alk. Phosphatase)	Abnormal (high ALT/SGPT Alk. Phosphatase	hyperglycemia	NA	NA	NA	NA		Normal
Other		.-	.-	Nystagmus	Nystagmus	.-	.-	.-	Nystagmus	polydipsia, polyphagia,	.-	Brachydactyly	Cataract, night blindness, Hirschsprung disease	.-		.-
Summary
Legend: Y, feature present; N, feature absent; N/A, not assessed
